# Supplementary material for: Comparative analyses of Linderniaceae plastomes, with implications for its phylogeny and evolution
Source: Front Plant Sci. 2023 Sep 26;14:1265641. doi: 10.3389/fpls.2023.1265641 (PMC10565954; doi:10.3389/fpls.2023.1265641)
Supplement: Supplementary file 1 [file DataSheet_1.zip]

Archive with 10 entries (9 files):
- Supplementary material/
- Supplementary material/Supplementary Figure 1.jpg
- Supplementary material/Supplementary Figure 2.jpg
- Supplementary material/Supplementary Figure 3.pdf
- Supplementary material/Supplementary Table 1.xlsx
- Supplementary material/Supplementary Table 2.xlsx
- Supplementary material/Supplementary Table 3.xlsx
- Supplementary material/Supplementary Table 4.xlsx
- Supplementary material/Supplementary Table 5.xlsx
- Supplementary material/Supplementary Table 6.xlsx
