# Supplementary material for: Comparative analyses of Linderniaceae plastomes, with implications for its phylogeny and evolution
Source: Front Plant Sci. 2023 Sep 26;14:1265641. doi: 10.3389/fpls.2023.1265641 (PMC10565954; doi:10.3389/fpls.2023.1265641)
Supplement: Supplementary file 1 [file DataSheet_1.zip › Supplementary material/Supplementary Table 1.xlsx]

## Sheet: Sheet1
Supplementary Table 1 SSRs in 28 Linderniaceae plastomes
species	Total SSRs	Mononucleotide		Dinucleotide		Trinucleotide		Tetranucleotide		Pentanucleotide		Hexanucleotide		LSC		SSC		IR		IGS		intron		exon
		Number	Proportion	Number	Proportion	Number	Proportion	Number	Proportion	Number	Proportion	Number	Proportion	Number	Proportion	Number	Proportion	Number	Proportion	Number	Proportion	Number	Proportion	Number	Proportion
Bonnaya antipoda	61	47	0.770492	6	0.0983607	1	0.0163934	7	0.114754	0	0	0	0	51	0.836066	8	0.131148	2	0.0327869	45	0.737705	7	0.114754	9	0.147541
Bonnaya ciliata	63	49	0.777778	7	0.111111	2	0.031746	4	0.0634921	1	0.015873	0	0	53	0.84127	8	0.126984	2	0.031746	49	0.777778	6	0.0952381	8	0.126984
Bonnaya ruellioides	65	53	0.815385	5	0.0769231	0	0	6	0.0923077	1	0.0153846	0	0	53	0.815385	10	0.153846	2	0.0307692	44	0.676923	11	0.169231	10	0.153846
Bonnaya tenuifolia	59	49	0.830508	5	0.0847458	0	0	5	0.0847458	0	0	0	0	49	0.830508	6	0.101695	4	0.0677966	44	0.745763	8	0.135593	7	0.118644
Craterostigma nummulariifolium	60	47	0.783333	6	0.1	0	0	6	0.1	1	0.0166667	0	0	47	0.783333	9	0.15	4	0.0666667	47	0.783333	5	0.0833333	8	0.133333
Legazpia polygonoides	64	50	0.78125	7	0.109375	1	0.015625	6	0.09375	0	0	0	0	55	0.859375	5	0.078125	4	0.0625	45	0.703125	10	0.15625	9	0.140625
Lindernia procumbens	54	38	0.703704	5	0.0925926	1	0.0185185	10	0.185185	0	0	0	0	41	0.759259	7	0.12963	6	0.111111	39	0.722222	7	0.12963	8	0.148148
Lindernia rotundifolia	49	34	0.693878	5	0.102041	2	0.0408163	6	0.122449	2	0.0408163	0	0	35	0.714286	8	0.163265	6	0.122449	36	0.734694	4	0.0816327	9	0.183673
Picria felterrae	65	55	0.846154	4	0.0615385	1	0.0153846	4	0.0615385	1	0.0153846	0	0	55	0.846154	10	0.153846	0	0	47	0.723077	9	0.138462	9	0.138462
Torenia anagallis	76	59	0.776316	8	0.105263	1	0.0131579	7	0.0921053	1	0.0131579	0	0	62	0.815789	8	0.105263	6	0.0789474	55	0.723684	10	0.131579	11	0.144737
Torenia asiatica	71	50	0.704225	10	0.140845	2	0.028169	8	0.112676	1	0.0140845	0	0	60	0.84507	7	0.0985915	4	0.056338	51	0.71831	8	0.112676	12	0.169014
Torenia benthamiana	62	46	0.741935	8	0.129032	0	0	1	0.016129	7	0.112903	0	0	52	0.83871	8	0.129032	2	0.0322581	40	0.645161	13	0.209677	9	0.145161
Torenia concolor	67	46	0.686567	10	0.149254	2	0.0298507	8	0.119403	1	0.0149254	0	0	56	0.835821	7	0.104478	4	0.0597015	47	0.701493	8	0.119403	12	0.179104
Torenia crustacea	57	41	0.719298	9	0.157895	1	0.0175439	6	0.105263	0	0	0	0	50	0.877193	5	0.0877193	2	0.0350877	40	0.701754	7	0.122807	10	0.175439
Torenia flava	56	36	0.642857	11	0.196429	1	0.0178571	7	0.125	1	0.0178571	0	0	48	0.857143	6	0.107143	2	0.0357143	39	0.696429	7	0.125	10	0.178571
Torenia fordii	63	43	0.68254	10	0.15873	3	0.047619	6	0.0952381	1	0.015873	0	0	54	0.857143	7	0.111111	2	0.031746	35	0.555556	9	0.142857	19	0.301587
Torenia fournieri	63	45	0.714286	9	0.142857	2	0.031746	6	0.0952381	1	0.015873	0	0	54	0.857143	7	0.111111	2	0.031746	41	0.650794	11	0.174603	11	0.174603
Torenia oblonga	57	41	0.719298	9	0.157895	1	0.0175439	6	0.105263	0	0	0	0	50	0.877193	5	0.0877193	2	0.0350877	40	0.701754	7	0.122807	10	0.175439
Torenia parviflora	60	41	0.683333	9	0.15	2	0.0333333	8	0.133333	0	0	0	0	50	0.833333	6	0.1	4	0.0666667	42	0.7	6	0.1	12	0.2
Torenia violacea	62	42	0.677419	10	0.16129	3	0.0483871	6	0.0967742	1	0.016129	0	0	53	0.854839	7	0.112903	2	0.0322581	46	0.741935	8	0.129032	8	0.129032
Vandellia elata	60	46	0.766667	6	0.1	1	0.0166667	6	0.1	0	0	1	0.0166667	49	0.816667	3	0.05	8	0.133333	41	0.683333	8	0.133333	11	0.183333
Vandellia megaphylla	57	46	0.807018	5	0.0877193	1	0.0175439	3	0.0526316	2	0.0350877	0	0	45	0.789474	8	0.140351	4	0.0701754	35	0.614035	12	0.210526	10	0.175439
Vandellia montana	89	71	0.797753	10	0.11236	1	0.011236	4	0.0449438	3	0.0337079	0	0	71	0.797753	12	0.134831	6	0.0674157	68	0.764045	11	0.123596	10	0.11236
Vandellia scutellariiformis	67	47	0.701493	8	0.119403	1	0.0149254	8	0.119403	2	0.0298507	1	0.0149254	53	0.791045	8	0.119403	6	0.0895522	49	0.731343	8	0.119403	10	0.149254
Vandellia setulosa	72	51	0.708333	8	0.111111	1	0.0138889	9	0.125	2	0.0277778	1	0.0138889	57	0.791667	9	0.125	6	0.0833333	52	0.722222	9	0.125	11	0.152778
Vandellia stricta	63	43	0.68254	10	0.15873	1	0.015873	8	0.126984	1	0.015873	0	0	51	0.809524	8	0.126984	4	0.0634921	44	0.698413	8	0.126984	11	0.174603
Yamazakia pusilla	80	67	0.8375	5	0.0625	3	0.0375	3	0.0375	2	0.025	0	0	65	0.8125	9	0.1125	6	0.075	59	0.7375	9	0.1125	12	0.15
Yamazakia viscosa	81	66	0.814815	9	0.111111	1	0.0123457	4	0.0493827	1	0.0123457	0	0	64	0.790123	11	0.135802	6	0.0740741	60	0.740741	12	0.148148	9	0.111111
Total	1803	1349	0.748197	214	0.118691	36	0.0199667	168	0.093178	33	0.0183028	3	0.00166389	1483	0.822518	212	0.117582	108	0.0599002	1280	0.709928	238	0.132002	285	0.15807
