# Supplementary material for: Comparative analyses of Linderniaceae plastomes, with implications for its phylogeny and evolution
Source: Front Plant Sci. 2023 Sep 26;14:1265641. doi: 10.3389/fpls.2023.1265641 (PMC10565954; doi:10.3389/fpls.2023.1265641)
Supplement: Supplementary file 1 [file DataSheet_1.zip › Supplementary material/Supplementary Table 2.xlsx]

## Sheet: Sheet1
Supplementary Table 2 SSRs type in 28 Linderniaceae plastomes
Type	Bonnaya antipoda	Bonnaya ciliata	Bonnaya ruellioides	Bonnaya tenuifolia	Craterostigma nummulariifolium	Legazpia polygonoides	Lindernia procumbens	Lindernia rotundifolia	Picria felterrae	Torenia anagallis	Torenia asiatica	Torenia benthamiana	Torenia concolor	Torenia crustacea	Torenia flava	Torenia fordii	Torenia fournieri	Torenia oblonga	Torenia parviflora	Torenia violacea	Vandellia elata	Vandellia megaphylla	Vandellia montana	Vandellia scutellariiformis	Vandellia setulosa	Vandellia stricta	Yamazakia pusilla	Yamazakia viscosa	Total
A/T	47	49	53	49	47	47	37	34	55	59	48	46	44	40	36	42	44	40	39	41	44	44	69	45	48	41	65	65	1318
G/C	/	/	/	/	/	3	1	/	/	/	2	/	2	1	/	1	1	1	2	1	2	2	2	2	3	2	2	1	31
AG/CT	/	/	/	/	/	/	/	/	/	/	1	/	1	1	1	1	1	1	1	1	/	/	/	/	/	1	/	/	10
AT/AT	1	2	1	1	2	3	1	1	/	2	4	2	4	4	5	3	2	4	3	3	2	/	2	3	8	4	2	2	71
GA/TC	/	/	/	/	/	1	1	1	/	1	/	1	/	/	/	/	/	/	/	/	/	/	/	/	/	/	/	/	5
TA/TA	5	5	4	4	4	3	3	3	4	5	5	5	5	4	5	6	6	4	5	6	4	5	8	5	/	5	3	7	128
ATT/AAT	1	1	/	/	/	/	/	/	/	1	1	/	1	/	/	2	1	/	1	2	/	/	/	/	/	/	2	/	13
CAT/ATG	/	/	/	/	/	/	/	/	/	/	/	/	/	/	/	/	/	/	/	/	/	1	/	/	/	/	/	/	1
TTA/TAA	/	1	/	/	/	/	1	1	/	/	/	/	/	/	/	/	/	/	/	/	/	/	/	/	/	/	/	/	3
TTC/GAA	/	/	/	/	/	1	/	1	1	/	1	/	1	1	1	1	1	1	1	1	1	/	1	1	1	1	1	1	19
AAAC/GTTT	/	/	/	/	/	/	/	/	/	/	/	/	/	/	/	/	/	/	/	/	/	/	1	/	/	/	/	/	1
AAAG/CTTT	/	/	/	/	/	/	1	/	/	/	/	/	/	/	/	/	/	/	/	/	/	/	/	/	/	/	/	/	1
AAAT/ATTT	1	/	1	/	/	/	1	/	/	/	/	/	/	/	/	/	/	/	/	/	/	/	/	/	/	/	/	1	4
AATA/TATT	1	1	1	1	3	2	2	2	1	2	1	2	1	1	2	1	1	2	2	1	1	/	1	1	2	2	1	1	39
AATT/AATT	/	/	/	/	1	1	/	/	1	1	1	1	1	2	1	1	1	1	1	1	1	1	/	2	1	1	/	/	21
ATAA/TTAT	/	/	/	/	/	/	1	1	/	/	/	/	/	/	/	/	/	/	/	/	1	1	/	/	/	/	/	/	4
ATAG/CTAT	/	/	/	/	/	1	1	/	/	1	1	1	1	1	1	1	1	1	1	1	1	/	/	1	1	1	/	/	17
ATGG/CCAT	/	/	/	/	/	/	1	2	/	/	/	/	/	/	/	/	/	/	/	/	/	/	/	/	/	/	/	/	3
CATA/TATG	1	/	/	1	/	/	1	/	/	/	/	/	/	/	/	/	/	/	/	/	/	/	/	/	/	/	/	/	3
GGTT/AACC	/	/	/	/	/	/	/	/	/	/	1	/	1	/	/	/	/	/	/	/	/	/	/	/	/	/	/	/	2
TAAT/ATTA	/	/	/	/	/	/	/	/	/	/	/	/	/	/	/	/	/	/	/	/	/	/	/	1	1	/	/	/	2
TCAA/TTGA	/	1	/	1	/	/	/	/	/	/	/	/	/	/	/	/	/	/	/	/	/	/	/	/	/	/	/	/	2
TCTA/TAGA	/	/	1	/	/	1	/	/	/	1	2	1	2	1	1	1	1	1	1	1	1	/	/	1	1	1	/	/	19
TGAA/TTCA	1	1	1	/	1	/	/	/	1	1	1	1	1	/	1	1	1	/	1	1	/	/	1	1	1	2	1	1	21
TTAT/ATAA	1	/	1	1	/	/	/	/	/	/	/	/	/	/	/	/	/	/	/	/	/	/	/	/	/	/	/	/	3
TTTA/TAAA	/	/	/	/	/	/	1	/	/	/	/	/	/	/	/	/	/	/	/	/	/	/	/	/	/	/	/	/	1
TTTC/GAAA	2	1	1	1	1	1	1	1	1	1	1	1	1	1	1	1	1	1	2	1	1	1	1	1	2	1	1	1	31
AAAAT/ATTTT	/	1	1	/	/	/	/	/	/	/	/	/	/	/	/	/	/	/	/	/	/	/	/	/	/	/	/	1	3
AAATA/TATTT	/	/	/	/	/	/	/	/	/	/	/	/	/	/	/	/	/	/	/	/	/	/	/	/	/	1	/	/	1
AAGAA/TTCTT	/	/	/	/	/	/	/	/	/	/	1	1	1	/	/	/	/	/	/	/	/	/	/	/	/	/	/	/	3
AATGG/CCATT	/	/	/	/	/	/	/	/	/	/	/	/	/	/	/	/	/	/	/	/	/	/	1	1	1	/	/	/	3
ATATA/TATAT	/	/	/	/	1	/	/	/	/	/	/	/	/	/	1	/	/	/	/	/	/	/	/	/	/	/	/	/	2
ATTTG/CAAAT	/	/	/	/	/	/	/	/	/	/	/	/	/	/	/	/	/	/	/	/	/	/	1	/	/	/	/	/	1
TAAAA/TTTTA	/	/	/	/	/	/	/	/	1	1	/	/	/	/	/	/	/	/	/	/	/	1	/	/	/	/	/	/	3
TAAAT/ATTTA	/	/	/	/	/	/	/	/	/	/	/	/	/	/	/	/	/	/	/	/	/	/	/	/	/	/	1	/	1
TAAGT/ACTTA	/	/	/	/	/	/	/	2	/	/	/	/	/	/	/	/	/	/	/	/	/	/	/	/	/	/	/	/	2
TATAG/CTATA	/	/	/	/	/	/	/	/	/	/	/	/	/	/	/	/	/	/	/	/	/	/	/	/	/	/	1	/	1
TTATA/TATAA	/	/	/	/	/	/	/	/	/	/	/	/	/	/	/	/	/	/	/	/	/	1	/	/	/	/	/	/	1
TTCCA/TGGAA	/	/	/	/	/	/	/	/	/	/	/	/	/	/	/	/	/	/	/	/	/	/	1	1	1	/	/	/	3
TTTTG/CAAAA	/	/	/	/	/	/	/	/	/	/	/	/	/	/	/	1	1	/	/	1	/	/	/	/	/	/	/	/	3
ATAGAT/ATCTAT	/	/	/	/	/	/	/	/	/	/	/	/	/	/	/	/	/	/	/	/	1	/	/	/	/	/	/	/	1
TAAAAT/ATTTTA	/	/	/	/	/	/	/	/	/	/	/	/	/	/	/	/	/	/	/	/	/	/	/	1	1	/	/	/	2
Total	61	63	65	59	60	64	54	49	65	76	71	62	67	57	56	63	63	57	60	62	60	57	89	67	72	63	80	81	1803
