# Supplementary material for: Comparative analyses of Linderniaceae plastomes, with implications for its phylogeny and evolution
Source: Front Plant Sci. 2023 Sep 26;14:1265641. doi: 10.3389/fpls.2023.1265641 (PMC10565954; doi:10.3389/fpls.2023.1265641)
Supplement: Supplementary file 1 [file DataSheet_1.zip › Supplementary material/Supplementary Table 3.xlsx]

## Sheet: Sheet1
Supplementary Table 3 Results from the type and distribution of LSRs in 28 Linderniaceae plastomes
species	Total LSRs	Forward		Palindromic		Reverse		Complement		30–40bp		41–50bp		＞50bp		LSC		SSC		IR		IGS		Intron		exon
		Number	Proportion	Number	Proportion	Number	Proportion	Number	Proportion	Number	Proportion	Number	Proportion	Number	Proportion	Number	Proportion	Number	Proportion	Number	Proportion	Number	Proportion	Number	Proportion	Number	Proportion
Bonnaya antipoda	113	57	0.504425	55	0.486726	1	0.00884956	0	0	73	0.646018	16	0.141593	24	0.212389	15	0.132743	1	0.00884956	97	0.858407	21	0.185841	3	0.0265487	89	0.787611
Bonnaya ciliata	93	44	0.473118	46	0.494624	3	0.0322581	0	0	60	0.645161	16	0.172043	17	0.182796	18	0.193548	1	0.0107527	74	0.795699	21	0.225806	6	0.0645161	66	0.709677
Bonnaya ruellioides	59	27	0.457627	27	0.457627	3	0.0508475	2	0.0338983	42	0.711864	11	0.186441	6	0.101695	22	0.372881	1	0.0169492	36	0.610169	28	0.474576	3	0.0508475	28	0.474576
Bonnaya tenuifolia	67	31	0.462687	35	0.522388	1	0.0149254	0	0	41	0.61194	9	0.134328	17	0.253731	15	0.223881	1	0.0149254	51	0.761194	21	0.313433	3	0.0447761	43	0.641791
Craterostigma nummulariifolium	44	19	0.431818	25	0.568182	0	0	0	0	33	0.75	7	0.159091	4	0.0909091	19	0.431818	1	0.0227273	24	0.545455	22	0.5	3	0.0681818	19	0.431818
Legazpia polygonoides	55	25	0.454545	29	0.527273	1	0.0181818	0	0	34	0.618182	10	0.181818	11	0.2	14	0.254545	3	0.0545455	38	0.690909	13	0.236364	4	0.0727273	38	0.690909
Lindernia procumbens	51	24	0.470588	27	0.529412	0	0	0	0	39	0.764706	8	0.156863	4	0.0784314	17	0.333333	1	0.0196078	33	0.647059	17	0.333333	4	0.0784314	30	0.588235
Lindernia rotundifolia	49	22	0.44898	26	0.530612	1	0.0204082	0	0	35	0.714286	10	0.204082	4	0.0816327	14	0.285714	1	0.0204082	34	0.693878	17	0.346939	2	0.0408163	30	0.612245
Picria felterrae	47	19	0.404255	27	0.574468	1	0.0212766	0	0	33	0.702128	10	0.212766	4	0.0851064	16	0.340426	1	0.0212766	30	0.638298	19	0.404255	3	0.0638298	25	0.531915
Torenia anagallis	54	27	0.5	27	0.5	0	0	0	0	33	0.611111	9	0.166667	12	0.222222	15	0.277778	1	0.0185185	38	0.703704	12	0.222222	3	0.0555556	39	0.722222
Torenia asiatica	54	27	0.5	22	0.407407	3	0.0555556	2	0.037037	40	0.740741	6	0.111111	8	0.148148	20	0.37037	2	0.037037	32	0.592593	28	0.518519	2	0.037037	24	0.444444
Torenia benthamiana	57	27	0.473684	28	0.491228	2	0.0350877	0	0	36	0.631579	10	0.175439	11	0.192982	16	0.280702	4	0.0701754	37	0.649123	20	0.350877	4	0.0701754	33	0.578947
Torenia concolor	57	29	0.508772	23	0.403509	4	0.0701754	1	0.0175439	43	0.754386	6	0.105263	8	0.140351	23	0.403509	2	0.0350877	32	0.561404	31	0.54386	2	0.0350877	24	0.421053
Torenia crustacea	69	30	0.434783	32	0.463768	4	0.057971	3	0.0434783	49	0.710145	9	0.130435	11	0.15942	27	0.391304	3	0.0434783	39	0.565217	21	0.304348	8	0.115942	40	0.57971
Torenia flava	53	26	0.490566	26	0.490566	1	0.0188679	0	0	31	0.584906	11	0.207547	11	0.207547	13	0.245283	2	0.0377358	38	0.716981	13	0.245283	2	0.0377358	38	0.716981
Torenia fordii	83	40	0.481928	37	0.445783	4	0.0481928	2	0.0240964	45	0.542169	14	0.168675	24	0.289157	24	0.289157	2	0.0240964	57	0.686747	25	0.301205	1	0.0120482	57	0.686747
Torenia fournieri	63	30	0.47619	29	0.460317	4	0.0634921	0	0	38	0.603175	14	0.222222	11	0.174603	18	0.285714	2	0.031746	43	0.68254	21	0.333333	1	0.015873	41	0.650794
Torenia oblonga	69	30	0.434783	32	0.463768	4	0.057971	3	0.0434783	49	0.710145	9	0.130435	11	0.15942	27	0.391304	3	0.0434783	39	0.565217	21	0.304348	9	0.130435	39	0.565217
Torenia parviflora	40	20	0.5	19	0.475	1	0.025	0	0	30	0.75	6	0.15	4	0.1	13	0.325	3	0.075	24	0.6	12	0.3	3	0.075	25	0.625
Torenia violacea	69	34	0.492754	29	0.42029	4	0.057971	2	0.0289855	44	0.637681	14	0.202899	11	0.15942	24	0.347826	2	0.0289855	43	0.623188	22	0.318841	3	0.0434783	44	0.637681
Vandellia elata	42	19	0.452381	21	0.5	2	0.047619	0	0	32	0.761905	6	0.142857	4	0.0952381	16	0.380952	2	0.047619	24	0.571429	14	0.333333	3	0.0714286	25	0.595238
Vandellia megaphylla	42	19	0.452381	22	0.52381	0	0	1	0.0238095	31	0.738095	7	0.166667	4	0.0952381	17	0.404762	1	0.0238095	24	0.571429	14	0.333333	4	0.0952381	24	0.571429
Vandellia montana	252	71	0.281746	90	0.357143	54	0.214286	37	0.146825	177	0.702381	42	0.166667	33	0.130952	204	0.809524	4	0.015873	44	0.174603	208	0.825397	4	0.015873	40	0.15873
Vandellia scutellariiformis	59	27	0.457627	30	0.508475	1	0.0169492	1	0.0169492	38	0.644068	10	0.169492	11	0.186441	19	0.322034	2	0.0338983	38	0.644068	17	0.288136	4	0.0677966	38	0.644068
Vandellia setulosa	53	25	0.471698	28	0.528302	0	0	0	0	33	0.622642	9	0.169811	11	0.207547	14	0.264151	1	0.0188679	38	0.716981	11	0.207547	4	0.0754717	38	0.716981
Vandellia stricta	52	24	0.461538	27	0.519231	1	0.0192308	0	0	31	0.596154	10	0.192308	11	0.211538	12	0.230769	2	0.0384615	38	0.730769	12	0.230769	3	0.0576923	37	0.711538
Yamazakia pusilla	89	41	0.460674	48	0.539326	0	0	0	0	66	0.741573	14	0.157303	9	0.101124	25	0.280899	1	0.011236	63	0.707865	26	0.292135	9	0.101124	54	0.606742
Yamazakia viscosa	74	30	0.405405	32	0.432432	7	0.0945946	5	0.0675676	60	0.810811	6	0.0810811	8	0.108108	49	0.662162	2	0.027027	23	0.310811	50	0.675676	6	0.0810811	18	0.243243
Total	1909	844	0.442116	899	0.470927	107	0.0560503	59	0.0309062	1296	0.678889	309	0.161865	304	0.159246	726	0.380304	52	0.0272394	1131	0.592457	757	0.396543	106	0.0555265	1046	0.547931
