# Supplementary material for: Comparative analyses of Linderniaceae plastomes, with implications for its phylogeny and evolution
Source: Front Plant Sci. 2023 Sep 26;14:1265641. doi: 10.3389/fpls.2023.1265641 (PMC10565954; doi:10.3389/fpls.2023.1265641)
Supplement: Supplementary file 1 [file DataSheet_1.zip › Supplementary material/Supplementary Table 4.xlsx]

## Sheet: Sheet1
Supplementary Table 4 Codon number and RSCU values in 28 Linderniaceae species
Species	Ala (A)					Cys (C)			Asp (D)			Glu (E)			Phe (F)			Gly (G)					His (H)			Ile (I)				Lys (K)			Leu (L)							Met (M)		Asn (N)			Pro (P)
	No.	GCU	GCC	GCA	GCG	No.	UGU	UGC	No.	GAU	GAC	No.	GAA	GAG	No.	UUU	UUC	No.	GGU	GGC	GGA	GGG	No.	CAU	CAC	No.	AUU	AUC	AUA	No.	AAA	AAG	No.	UUA	UUG	CUU	CUC	CUA	CUG	No.	AUG	No.	AAU	AAC	No.	CCU	CCC	CCA	CCG
Bonnaya antipoda	1380	1.82	0.62	1.17	0.39	293	1.62	0.38	1092	1.64	0.36	1376	1.51	0.49	1500	1.32	0.68	1781	1.26	0.38	1.66	0.7	623	1.54	0.46	2254	1.49	0.63	0.88	1462	1.47	0.53	2802	1.88	1.21	1.29	0.37	0.86	0.4	626	1	1250	1.54	0.46	1102	1.54	0.78	1.16	0.52
Bonnaya ciliata	1375	1.82	0.62	1.16	0.4	291	1.61	0.39	1084	1.63	0.37	1377	1.51	0.49	1500	1.33	0.67	1767	1.27	0.38	1.66	0.69	617	1.54	0.46	2247	1.5	0.62	0.87	1459	1.47	0.53	2810	1.87	1.21	1.3	0.35	0.88	0.38	624	1	1247	1.54	0.46	1106	1.54	0.78	1.17	0.51
Bonnaya ruellioides	1372	1.83	0.62	1.16	0.39	288	1.59	0.41	1085	1.64	0.36	1374	1.52	0.48	1500	1.32	0.68	1774	1.27	0.37	1.67	0.69	623	1.56	0.44	2251	1.5	0.62	0.87	1468	1.46	0.54	2798	1.86	1.23	1.3	0.37	0.85	0.4	626	1	1246	1.55	0.45	1104	1.52	0.77	1.17	0.54
Bonnaya tenuifolia	1383	1.82	0.62	1.17	0.39	291	1.61	0.39	1081	1.64	0.36	1371	1.52	0.48	1501	1.32	0.68	1770	1.26	0.39	1.65	0.7	621	1.53	0.47	2253	1.5	0.62	0.88	1466	1.47	0.53	2804	1.87	1.22	1.3	0.35	0.87	0.39	625	1	1242	1.54	0.46	1103	1.52	0.78	1.17	0.53
Craterostigma nummulariifolium	1377	1.82	0.64	1.16	0.38	284	1.6	0.4	1077	1.64	0.36	1381	1.51	0.49	1495	1.32	0.68	1783	1.25	0.4	1.66	0.69	618	1.56	0.44	2256	1.48	0.64	0.88	1441	1.47	0.53	2804	1.88	1.22	1.28	0.37	0.85	0.39	618	1	1253	1.53	0.47	1113	1.51	0.79	1.19	0.52
Legazpia polygonoides	1397	1.8	0.68	1.13	0.4	289	1.54	0.46	1088	1.62	0.38	1374	1.49	0.51	1491	1.31	0.69	1779	1.27	0.38	1.67	0.68	624	1.54	0.46	2235	1.5	0.63	0.88	1443	1.46	0.54	2812	1.84	1.24	1.3	0.37	0.87	0.38	631	1	1247	1.55	0.45	1109	1.51	0.76	1.17	0.55
Lindernia procumbens	1390	1.77	0.66	1.16	0.41	297	1.54	0.46	1091	1.63	0.37	1382	1.5	0.5	1495	1.3	0.7	1783	1.27	0.35	1.68	0.7	613	1.56	0.44	2257	1.48	0.63	0.89	1442	1.46	0.54	2813	1.82	1.22	1.3	0.37	0.88	0.41	623	1	1246	1.54	0.46	1125	1.51	0.77	1.21	0.52
Lindernia rotundifolia	1376	1.8	0.64	1.17	0.38	295	1.55	0.45	1078	1.63	0.37	1374	1.51	0.49	1505	1.3	0.7	1783	1.28	0.36	1.66	0.7	613	1.57	0.43	2250	1.47	0.64	0.9	1448	1.46	0.54	2810	1.84	1.23	1.3	0.37	0.87	0.4	612	1	1244	1.55	0.45	1118	1.52	0.78	1.2	0.5
Picria felterrae	1393	1.79	0.65	1.15	0.41	292	1.55	0.45	1082	1.62	0.38	1369	1.51	0.49	1492	1.31	0.69	1777	1.26	0.39	1.66	0.69	625	1.55	0.45	2246	1.49	0.64	0.87	1438	1.48	0.52	2784	1.84	1.23	1.3	0.36	0.88	0.39	634	1	1256	1.55	0.45	1113	1.52	0.77	1.16	0.55
Torenia asiatica	1394	1.8	0.67	1.15	0.38	287	1.55	0.45	1087	1.62	0.38	1381	1.5	0.5	1497	1.3	0.7	1781	1.26	0.39	1.67	0.68	622	1.54	0.46	2236	1.48	0.63	0.89	1442	1.45	0.55	2814	1.84	1.23	1.29	0.37	0.88	0.39	634	1	1249	1.54	0.46	1114	1.52	0.75	1.2	0.53
Torenia benthamiana	1388	1.79	0.67	1.14	0.4	285	1.54	0.46	1095	1.63	0.37	1388	1.5	0.5	1490	1.3	0.7	1784	1.26	0.39	1.67	0.69	622	1.55	0.45	2222	1.49	0.63	0.88	1444	1.46	0.54	2815	1.83	1.23	1.3	0.36	0.88	0.4	636	1	1249	1.54	0.46	1109	1.53	0.75	1.19	0.53
Torenia concolor	1394	1.8	0.66	1.15	0.38	287	1.55	0.45	1087	1.62	0.38	1381	1.5	0.5	1498	1.3	0.7	1781	1.26	0.39	1.67	0.68	623	1.54	0.46	2237	1.48	0.63	0.89	1443	1.46	0.54	2815	1.84	1.23	1.29	0.37	0.88	0.39	632	1	1249	1.54	0.46	1113	1.52	0.75	1.2	0.53
Torenia crustacea	1394	1.79	0.67	1.15	0.38	286	1.55	0.45	1090	1.62	0.38	1378	1.5	0.5	1492	1.31	0.69	1782	1.26	0.39	1.67	0.68	621	1.54	0.46	2233	1.49	0.62	0.88	1437	1.46	0.54	2809	1.84	1.23	1.29	0.37	0.88	0.39	627	1	1244	1.54	0.46	1104	1.51	0.77	1.17	0.54
Torenia flava	1393	1.79	0.67	1.15	0.38	286	1.55	0.45	1088	1.62	0.38	1376	1.51	0.49	1490	1.3	0.7	1780	1.27	0.38	1.68	0.67	622	1.54	0.46	2228	1.49	0.63	0.88	1435	1.46	0.54	2808	1.84	1.24	1.29	0.37	0.87	0.39	631	1	1247	1.54	0.46	1106	1.51	0.76	1.18	0.55
Torenia fordii	1392	1.8	0.66	1.16	0.38	286	1.55	0.45	1096	1.62	0.38	1385	1.49	0.51	1494	1.31	0.69	1781	1.26	0.39	1.67	0.69	623	1.54	0.46	2239	1.5	0.63	0.87	1442	1.46	0.54	2819	1.83	1.24	1.28	0.37	0.88	0.4	629	1	1243	1.54	0.46	1106	1.52	0.77	1.16	0.54
Torenia fournieri	1391	1.8	0.66	1.16	0.38	286	1.55	0.45	1090	1.62	0.38	1384	1.49	0.51	1493	1.3	0.7	1781	1.26	0.39	1.67	0.69	623	1.53	0.47	2237	1.5	0.63	0.87	1443	1.46	0.54	2820	1.83	1.24	1.28	0.37	0.88	0.4	628	1	1246	1.54	0.46	1106	1.53	0.77	1.16	0.54
Torenia oblonga	1394	1.79	0.67	1.15	0.38	286	1.55	0.45	1090	1.62	0.38	1378	1.5	0.5	1492	1.31	0.69	1782	1.26	0.39	1.67	0.68	621	1.54	0.46	2233	1.49	0.62	0.88	1437	1.46	0.54	2809	1.84	1.23	1.29	0.37	0.88	0.39	627	1	1244	1.54	0.46	1104	1.51	0.77	1.17	0.54
Torenia parviflora	1389	1.79	0.67	1.16	0.38	287	1.55	0.45	1079	1.62	0.38	1378	1.5	0.5	1494	1.31	0.69	1788	1.26	0.4	1.66	0.68	625	1.55	0.45	2232	1.49	0.63	0.88	1442	1.46	0.54	2812	1.83	1.24	1.3	0.37	0.87	0.39	625	1	1244	1.54	0.46	1108	1.52	0.75	1.18	0.54
Torenia violacea	1390	1.8	0.66	1.16	0.38	286	1.55	0.45	1090	1.62	0.38	1385	1.49	0.51	1494	1.31	0.69	1781	1.26	0.39	1.67	0.69	623	1.54	0.46	2237	1.5	0.63	0.88	1442	1.46	0.54	2819	1.83	1.24	1.28	0.37	0.88	0.4	629	1	1243	1.54	0.46	1106	1.52	0.77	1.16	0.54
Vandellia anagallis	1393	1.81	0.67	1.13	0.39	285	1.55	0.45	1092	1.63	0.37	1375	1.49	0.51	1488	1.31	0.69	1788	1.26	0.39	1.66	0.69	623	1.54	0.46	2225	1.49	0.63	0.88	1435	1.46	0.54	2827	1.85	1.23	1.29	0.37	0.88	0.38	637	1	1250	1.55	0.45	1111	1.49	0.76	1.19	0.55
Vandellia elata	1394	1.8	0.65	1.15	0.4	287	1.55	0.45	1084	1.63	0.37	1376	1.5	0.5	1490	1.31	0.69	1782	1.27	0.4	1.66	0.68	626	1.54	0.46	2226	1.49	0.62	0.89	1434	1.46	0.54	2818	1.83	1.24	1.29	0.37	0.89	0.37	632	1	1250	1.55	0.45	1104	1.51	0.79	1.16	0.54
Vandellia megaphylla	1390	1.8	0.65	1.15	0.4	293	1.55	0.45	1079	1.62	0.38	1378	1.51	0.49	1494	1.3	0.7	1777	1.26	0.4	1.65	0.69	619	1.56	0.44	2249	1.49	0.62	0.89	1442	1.47	0.53	2806	1.82	1.24	1.29	0.38	0.87	0.4	635	1	1240	1.53	0.47	1112	1.5	0.81	1.15	0.55
Vandellia montana	1378	1.8	0.65	1.15	0.41	291	1.57	0.43	1089	1.63	0.37	1379	1.5	0.5	1500	1.31	0.69	1775	1.27	0.37	1.69	0.67	623	1.54	0.46	2237	1.5	0.63	0.87	1444	1.47	0.53	2811	1.83	1.23	1.3	0.37	0.88	0.38	644	1	1256	1.53	0.47	1117	1.48	0.8	1.19	0.53
Vandellia pusilla	1384	1.78	0.63	1.16	0.42	286	1.55	0.45	1086	1.63	0.37	1383	1.5	0.5	1505	1.31	0.69	1774	1.27	0.37	1.68	0.68	625	1.56	0.44	2249	1.5	0.62	0.88	1446	1.47	0.53	2807	1.86	1.24	1.29	0.37	0.87	0.38	637	1	1258	1.54	0.46	1114	1.49	0.79	1.2	0.53
Vandellia scutellariiformis	1389	1.8	0.66	1.15	0.39	289	1.55	0.45	1089	1.63	0.37	1374	1.5	0.5	1502	1.32	0.68	1787	1.28	0.38	1.68	0.66	621	1.55	0.45	2247	1.5	0.61	0.89	1443	1.46	0.54	2794	1.85	1.22	1.29	0.37	0.9	0.38	639	1	1256	1.55	0.45	1114	1.54	0.76	1.17	0.54
Vandellia setulosa	1387	1.79	0.66	1.15	0.39	293	1.54	0.46	1091	1.64	0.36	1365	1.5	0.5	1511	1.31	0.69	1784	1.28	0.38	1.67	0.67	624	1.55	0.45	2247	1.49	0.62	0.89	1445	1.45	0.55	2789	1.85	1.23	1.28	0.37	0.89	0.38	640	1	1253	1.55	0.45	1114	1.53	0.76	1.18	0.54
Vandellia stricta	1393	1.8	0.68	1.14	0.38	286	1.55	0.45	1088	1.62	0.38	1375	1.5	0.5	1488	1.31	0.69	1781	1.26	0.38	1.69	0.67	619	1.54	0.46	2228	1.49	0.63	0.88	1434	1.46	0.54	2812	1.84	1.24	1.29	0.38	0.87	0.39	631	1	1247	1.55	0.45	1108	1.51	0.76	1.18	0.56
Vandellia viscosa	1385	1.8	0.65	1.15	0.4	289	1.56	0.44	1076	1.63	0.37	1382	1.5	0.5	1487	1.31	0.69	1775	1.27	0.38	1.67	0.68	622	1.54	0.46	2232	1.5	0.63	0.88	1446	1.46	0.54	2803	1.83	1.25	1.29	0.38	0.87	0.38	640	1	1248	1.53	0.47	1118	1.48	0.81	1.19	0.53
[truncated: 37 more columns]
