# Supplementary material for: Comparative analyses of Linderniaceae plastomes, with implications for its phylogeny and evolution
Source: Front Plant Sci. 2023 Sep 26;14:1265641. doi: 10.3389/fpls.2023.1265641 (PMC10565954; doi:10.3389/fpls.2023.1265641)
Supplement: Supplementary file 1 [file DataSheet_1.zip › Supplementary material/Supplementary Table 5.xlsx]

## Sheet: Sheet1
Supplementary Table 5 The statistics of codon usage bias of 28 Linderniaceae plastomes
Species	Codon number	Codon GC content (%)				ENC	GC3s
		1 st position	2 nd position	3 rd position	Total
Bonnaya antipoda	26490	45.7	38.25	28.7	37.55	46.92	28.7
Bonnaya ciliata	26439	45.73	38.19	28.63	37.52	46.91	28.7
Bonnaya ruellioides	26441	45.67	38.2	28.76	37.55	47.06	28.8
Bonnaya tenuifolia	26444	45.7	38.21	28.7	37.54	47.01	28.8
Craterostigma nummulariifolium	26424	45.71	38.21	28.68	37.53	46.94	28.8
Legazpia polygonoides	26446	45.82	38.29	29	37.7	47.19	29.1
Lindernia procumbens	26489	45.92	38.39	29	37.77	47.33	29.1
Lindernia rotundifolia	26431	45.87	38.32	28.91	37.7	47.15	29
Picria felterrae	26380	45.85	38.21	28.93	37.66	47.23	29
Torenia asiatica	26447	45.88	38.24	29.01	37.71	47.16	29.1
Torenia benthamiana	26459	45.94	38.26	29.09	37.77	47.24	29.2
Torenia concolor	26454	45.87	38.23	29.01	37.7	47.18	29.1
Torenia crustacea	26425	45.9	38.3	29.05	37.75	47.25	29.1
Torenia flava	26427	45.89	38.3	29.03	37.74	47.21	29.1
Torenia fordii	26473	45.89	38.25	29.08	37.74	47.25	29.2
Torenia fournieri	26465	45.89	38.23	29.08	37.74	47.26	29.2
Torenia oblonga	26425	45.9	38.3	29.05	37.75	47.25	29.1
Torenia parviflora	26414	45.9	38.29	28.91	37.7	47.17	29
Torenia violacea	26461	45.89	38.25	29.08	37.74	47.25	29.2
Vandellia anagallis	26453	45.9	38.29	28.99	37.73	47.19	29.1
Vandellia elata	26425	45.89	38.29	28.98	37.72	47.2	29.1
Vandellia megaphylla	26464	45.89	38.28	29.06	37.74	47.3	29.2
Vandellia montana	26489	45.78	38.21	29.08	37.69	47.29	29.2
Vandellia pusilla	26479	45.77	38.18	28.95	37.63	47.23	29
Vandellia scutellariiformis	26467	45.82	38.32	28.79	37.64	47.08	28.9
Vandellia setulosa	26466	45.73	38.33	28.91	37.66	47.17	29
Vandellia stricta	26427	45.91	38.3	29.05	37.75	47.2	29.1
Vandellia viscosa	26416	45.83	38.28	29.13	37.75	47.31	29.2
