# Supplementary material for: Comparative analyses of Linderniaceae plastomes, with implications for its phylogeny and evolution
Source: Front Plant Sci. 2023 Sep 26;14:1265641. doi: 10.3389/fpls.2023.1265641 (PMC10565954; doi:10.3389/fpls.2023.1265641)
Supplement: Supplementary file 1 [file DataSheet_1.zip › Supplementary material/Supplementary Table 6.xlsx]

## Sheet: Sheet1
Supplementary Table 6 Ka/Ks ratios of 80 protein-coding genes of 27 Linderniaceae species chloroplast genomes in comparison with Lindernia procumbens
Gene	Bonnaya antipoda	Craterostigma nummulariifolia	Bonnaya tenuifolia	Bonnaya ciliata	Bonnaya ruellioides	Lindernia rotundifolia	Legazpia polygonoides	Picria felterrae	Torenia anagalli	Torenia asiatica	Torenia flava	Torenia benthamiana	Torenia concolor	Torenia crustacea	Torenia fordii	Vandellia elata	Torenia fournieri	Torenia violacea	Torenia oblonga	Torenia parviflora	Vandellia megaphylla	Vandellia stricta	Vandellia setulosa	Vandellia scutellariiformis	Vandellia montana	Yamazakia pusilla	Yamazakia viscosa	average
accD	0.680009	0.389789	0.741131	0.767251	0.788748	0.303358	0.320221	0.302746	0.231642	0.352641	0.380594	0.291196	0.291196	0.410228	0.356728	0.258888	0.342579	0.356728	0.410228	0.349869	0.25133	0.352069	0.283578	0.25485	0.346473	0.414315	0.373666	0.392669
atpA	0.0529582	0.0779827	0.0506781	0.0548857	0.0691794	0.0191404	0.057774	0.089091	0.0681094	0.0785737	0.0681994	0.0572516	0.0572516	0.0556091	0.0714637	0.0667589	0.0714637	0.0714637	0.0556091	0.0634641	0.0946212	0.0681994	0.0701636	0.0701636	0.0715126	0.0658772	0.0737772	0.0656008
atpB	0.0640246	0.0416769	0.0709126	0.0641208	0.0712973	0.02433	0.0800603	0.0995105	0.0998932	0.0904884	0.0697211	0.0808407	0.0808407	0.0668107	0.0770549	0.0850076	0.0770549	0.0770549	0.0668107	0.076402	0.0719316	0.0697211	0.094856	0.0899316	0.0661349	0.0583914	0.0690123	0.0734775
atpE	0.0704261	0.0247462	0.0430918	0.0730194	0.054748	0.056026	0.080412	0.02837	0.0539676	0.0805615	0.0810797	0.0539676	0.0539676	0.0539676	0.0539676	0.0711806	0.0539676	0.0539676	0.0539676	0.0816835	0.0260765	0.0539676	0.151092	0.151092	0.135375	0.0947812	0.117784	0.070639
atpF	0.12162	0.226687	0.0961952	0.10647	0.0538368	0.143151	0.299262	0.167529	0.299262	0.213101	0.241363	0.241363	0.241363	0.241077	0.241363	0.299262	0.272034	0.241363	0.241077	0.209604	0.113552	0.243355	0.191647	0.218816	0.230958	0.142439	0.121597	0.202198
atpH	0	0	0	0	0	0	0	0	0	0	0	0	0	0	0	0	0	0	0	0	0	0	0	0	0	0	0	0
atpI	0.0316947	0.0853267	0.0328425	0.0732788	0.0675795	0	0.165891	0.0514131	0.105058	0.12413	0.0955201	0.0830718	0.105666	0.12413	0.12413	0.12413	0.12413	0.12413	0.12413	0.0992135	0.0795232	0.0955201	0.191576	0.191576	0.0787815	0.108077	0.0690811	0.0992445
ccsA	0.156405	0.129195	0.135242	0.150815	0.162644	0.190286	0.177998	0.223029	0.199931	0.178538	0.162393	0.170558	0.152269	0.16142	0.141386	0.21012	0.141386	0.141386	0.16142	0.164171	0.108401	0.20431	0.249182	0.338213	0.240174	0.252068	0.203524	0.181721
cemA	0.16329	0.116156	0.152611	0.163331	0.146248	0.0599285	0.219117	0.207395	0.346122	0.275374	0.251297	0.302339	0.339167	0.249409	0.346362	0.270909	0.346362	0.346362	0.249409	0.302339	0.217476	0.259299	0.344871	0.296446	0.0787879	0.193591	0.104593	0.235133
clpP	0	0.100016	0	0	0	0	0.610048	0.0950938	0.610048	0.3056	0.3056	0.3056	0.3056	0.3056	0.3056	0.300991	0.3056	0.3056	0.3056	0.200921	0.931571	0.3056	0.151963	0.151963	0	0	0	0.229949
infA	0	0	0.0738598	0	0	0.225654	0	0	0	0.108663	0	0	0	0	0	0	0	0	0	0	0	0	0	0	0.0727127	0.0697449	0.108743	0.0244214
matK	0.354747	0.251485	0.32053	0.371663	0.31882	0.37934	0.326703	0.369882	0.342582	0.307822	0.323275	0.305382	0.300173	0.280355	0.275654	0.39285	0.28175	0.275654	0.280355	0.297998	0.256551	0.327692	0.324041	0.339443	0.263106	0.321493	0.285593	0.313887
ndhA	0.102525	0.118947	0.0681254	0.0791353	0.0871525	0.1187	0.11712	0.0923263	0.128603	0.11573	0.0937591	0.105388	0.116686	0.0995853	0.11433	0.0924363	0.11433	0.11433	0.0995853	0.110253	0.111105	0.0937591	0.116487	0.111018	0.115911	0.0782994	0.11133	0.104702
ndhB	0	0	0	0	0	0.161644	0	0	0	0	0	0	0	0	0	0	0	0	0	0.325082	0	0	0	0	0	0	0	0.0180269
ndhC	0.0597622	0	0.0461815	0.0328623	0.0723621	0.187363	0.144065	0.0985041	0.144065	0.219965	0.174964	0.144065	0.144065	0.17511	0.102929	0.144065	0.102929	0.102929	0.17511	0.144065	0.0723621	0.145926	0.144065	0.144065	0.0491768	0.0491768	0.0491768	0.113678
ndhD	0.155936	0.138651	0.106411	0.127439	0.14888	0.18217	0.140626	0.150556	0.136195	0.154435	0.133673	0.147315	0.16267	0.125644	0.146929	0.134825	0.1426	0.146929	0.125644	0.150245	0.103124	0.138832	0.157347	0.157347	0.113544	0.141706	0.114059	0.140138
ndhE	0.0188224	0.0223466	0.0163087	0.0188224	0.0188224	0.0574631	0.0285028	0.0341894	0.0285028	0.057151	0.0459805	0.057151	0.057151	0.057151	0.057151	0.0180645	0.057151	0.057151	0.057151	0.057151	0.0232484	0.039444	0.0208736	0.0208736	0.026422	0	0.0677669	0.0378079
ndhF	0.186392	0.184786	0.181425	0.18306	0.196138	0.142404	0.181836	0.153081	0.207938	0.192901	0.190274	0.21956	0.176657	0.167073	0.195011	0.18702	0.200281	0.195011	0.167073	0.18656	0.174425	0.194367	0.170574	0.187274	0.146172	0.151914	0.140123	0.179975
ndhG	0.144282	0.0799056	0.0741216	0.0804269	0.130135	0.130942	0.0681921	0.0689009	0.064672	0.0678406	0.0629793	0.0904848	0.0957831	0.063675	0.0860917	0.0745627	0.0860917	0.0860917	0.063675	0.0678406	0.0968544	0.0629793	0.0389529	0.0389529	0.0984269	0.0996027	0.133008	0.083536
ndhH	0.0943133	0.0873158	0.0947009	0.0803145	0.0698781	0	0.0715974	0.0824088	0.0680424	0.0788788	0.0752074	0.0906646	0.0745606	0.0792214	0.0841341	0.0715451	0.0800124	0.0841341	0.0792214	0.072374	0.0882592	0.0752074	0.0894345	0.0894345	0.100838	0.0954029	0.100734	0.0799198
ndhI	0.0277213	0.0926468	0.0307089	0.0307089	0.0280145	0	0.0353901	0.0752479	0.048341	0.04987	0.0232616	0.0232616	0.0232616	0.0189929	0.0232616	0.0355194	0.0232616	0.0232616	0.0189929	0.0319784	0.0184827	0.0232616	0.0626605	0.0626605	0.0233907	0.0437391	0.0233907	0.0341218
ndhJ	0.0725334	0.0956939	0.0802502	0.0724301	0.0743836	0	0.118924	0.0908216	0.137082	0.196954	0.150691	0.175281	0.139096	0.151507	0.139096	0.104	0.139096	0.139096	0.151507	0.136271	0.192778	0.150691	0.102416	0.102416	0.0949262	0.141433	0.0949262	0.120159
ndhK	0.0804029	0.116424	0.100113	0.116933	0.144304	0.111828	0.0945095	0.0909606	0.12532	0.0864671	0.094572	0.131628	0.0924129	0.094572	0.094572	0.111727	0.094572	0.094572	0.094572	0.0850659	0.143933	0.094572	0.112931	0.112931	0.132178	0.144196	0.122173	0.10809
petA	0.101928	0.0810196	0.0885101	0.0973059	0.199883	0.125602	0.0902064	0.111055	0.0830744	0.0626054	0.0814059	0.065345	0.0619013	0.0651465	0.0901141	0.0692139	0.106687	0.0901141	0.0651465	0.107284	0.147929	0.086064	0.0825416	0.0825416	0.131504	0.130997	0.115644	0.0970655
petB	0.0146402	0.0177765	0.0146172	0.0146402	0.0154024	0.0694795	0.0179282	0.0123697	0.0167703	0.0157218	0.0146193	0.0157218	0.0157218	0.0148452	0.0153614	0.0160218	0.0153614	0.0153614	0.0148452	0.0145743	0.0310209	0.0146193	0.0173697	0.0173697	0.0143756	0.0159523	0.0172136	0.0181371
petD	0.0259384	0.0383073	0.027978	0.0343122	0.0285858	0.0730837	0.0388532	0.056123	0.0534063	0.045381	0.0547746	0.0649182	0.0537623	0.0451251	0.0546294	0.0816714	0.0546294	0.0546294	0.0451251	0.0649182	0.0555501	0.0547746	0.0702331	0.0702331	0.0454392	0.0481313	0.0382717	0.0510661
petG	NA	NA	NA	NA	NA	NA	NA	0	NA	NA	NA	NA	NA	NA	NA	0.341105	NA	NA	NA	NA	NA	NA	NA	NA	NA	NA	NA	0.0126335
petL	NA	NA	0	0	NA	NA	0	NA	NA	NA	NA	NA	NA	0	NA	NA	NA	NA	0	NA	NA	NA	NA	NA	0.0941387	0	0	0.00348662
petN	0	0	0	0	0.414747	0	0	0	0	0	0	0	0	0	0	0	0	0	0	0	0	0	0	0	0	0	0	0.015361
psaA	0.0320037	0.0243173	0.0337608	0.0300979	0.0321732	0.0192051	0.0265463	0.0233942	0.0222283	0.0170778	0.0156001	0.0157817	0.0158191	0.0157463	0.0159238	0.0257879	0.0163161	0.0159238	0.0157463	0.0156192	0.0329187	0.0153293	0.017296	0.017296	0.0276773	0.0271528	0.036893	0.0223567
psaB	0.0104428	0.0347069	0.0102702	0.0115643	0.0117188	0.0256688	0.0181049	0.0205352	0.0175589	0.0195366	0.0277191	0.0181021	0.0181021	0.0171263	0.0195366	0.0249036	0.0195366	0.0195366	0.0171263	0.0181042	0.0256759	0.0266275	0.0171268	0.0171268	0.0175151	0.0189269	0.0179748	0.0192917
psaC	0	0	0	0	0	0	0	0	0	0	0	0	0	0	0	0	0	0	0	0	0	0	0	0	0	0	0	0
psaI	0.241071	NA	0.241071	0.241071	0.241071	0	0.241071	0.241071	0.241071	0.241071	0.241071	0.241071	0.241071	0.241071	0.241071	0.241071	0.241071	0.241071	0.241071	0.241071	0.241071	0.241071	0.241071	0.241071	0.123357	0.123357	0.123357	0.210135
psaJ	0	0	0	0	0	0	0	0	0	0	0	0	0	0	0	0	0	0	0	0	NA	0	0	0	NA	NA	NA	0
psbA	0.0185148	0.0199207	0.0185148	0.0185148	0	0.0308985	0	0	0	0	0	0	0	0	0	0	0	0	0	0	0	0	0.0179586	0.0179586	0	0	0	0.00526966
psbB	0.0389969	0.0457253	0.0325936	0.0352123	0.0408451	0.0195947	0.0402218	0.0481368	0.0400803	0.0364458	0.0371148	0.0389653	0.0389653	0.037302	0.0375196	0.0372354	0.0375196	0.0375196	0.037302	0.0401029	0.0515159	0.0371148	0.0551825	0.0551825	0.0343149	0.0372934	0.0329762	0.0392955
psbC	0.0482427	0.0183976	0.0593352	0.0444969	0.0690993	0.0337711	0.035341	0.060224	0.0297258	0.0328582	0.0326677	0.0327676	0.0304672	0.0326677	0.0327676	0.0460569	0.0327676	0.0327676	0.0326677	0.0467973	0	0.0288269	0.044795	0.0455666	0.0259118	0.0228796	0.0247149	0.0361697
psbD	0.0484814	0.0449645	0.0384181	0.0436849	0.0484556	0	0.0849408	0.0495483	0.0801542	0.0717566	0.0663285	0.0717566	0.0717566	0.0801542	0.0801542	0.0801542	0.0801542	0.0801542	0.0801542	0.0801542	0.0740767	0.0663285	0.0530911	0.053022	0.0531653	0.0489776	0.0653553	0.0627904
psbE	0	0	0	0	0	0	0	0	0	0	0	0	0	0	0	0	0	0	0	0	0	0	0	0	0	0	0	0
psbF	0	0	0	0	0	0	0	0	0	0	0	0	0	0	0	0	0	0	0	0	0	0	0	0	0	0	0	0
psbH	0.501058	0.596649	0.490218	0.490218	0.490218	0.256864	0.76164	0.307505	0.238522	0.76164	0.611267	0.76164	0.76164	0.926472	0.76164	0.76164	0.76164	0.76164	0.926472	0.881543	0.490218	0.611267	0.76164	0.76164	0.496887	0.496887	0.496887	0.626872
psbI	0	0	0	0.341387	0	0	0	0	0	0	0	0	0	0	0	0	0	0	0	0	0	0	0	0	0	0	0.161428	0.0186228
psbJ	0.267328	0.276838	0.267328	0.267328	0.267328	NA	0.266144	0.268729	0.266144	0.266144	0.266144	0.266144	0.266144	0.266144	0.266144	0.266144	0.266144	0.266144	0.266144	0.266144	0.581937	0.266144	0.266144	0.266144	0.581937	0.581937	0.581937	0.303738
psbK	0.209695	0.0523978	0.170453	0.139887	0.158015	0.257745	0.234642	0.289735	0.099851	0.234642	0.234642	0.234642	0.26057	0.234642	0.234642	0.234642	0.234642	0.234642	0.234642	0.234642	0.289735	0.234642	0.234642	0.234642	0.159407	0.117815	0.159407	0.209248
psbL	NA	0	NA	NA	NA	0	NA	NA	NA	NA	NA	NA	NA	NA	0	NA	0	0	NA	NA	NA	NA	NA	NA	NA	NA	NA	0
psbM	0	0	0	0	0	0	0	0	0	0	0	0	0	0	0	0	0	0	0	0	0	0	0	0	0	0	0	0
psbN	0	0	0	0	0	NA	NA	NA	NA	NA	NA	NA	NA	NA	NA	NA	NA	NA	NA	0	NA	NA	0	NA	NA	NA	NA	0
psbT	NA	NA	NA	NA	0	0	0	0	0	0	0	0	0	0.312453	0	0	0	0	0.312453	0	NA	0	0	0	NA	NA	NA	0.0231447
psbZ	0	0.165691	0	0	0	NA	0	0	0	0	0	0	0	0	0	0	0	0	0	0	0	0	0	0	0	0	0	0.0061367
rbcL	0.133513	0.156127	0.127626	0.131625	0.199894	0	0.284204	0.270999	0.170672	0.263093	0.299834	0.327326	0.310691	0.26526	0.284529	0.247982	0.284529	0.284529	0.26526	0.29771	0.178247	0.299834	0.178029	0.178029	0.19368	0.137949	0.2005	0.221173
rpl14	0.0375285	0	0.0210319	0.0210319	0.0236187	0	0	0.0333888	0	0	0	0	0	0	0	0	0	0	0	0	0	0	0.0940814	0.0940814	0	0	0	0.0120282
rpl16	0	0.0266635	0	0	0	0.141694	0.0631699	0	0.0934755	0.0674144	0.0631699	0.128697	0.0631699	0.0516292	0.0631699	0.0515323	0.0631699	0.0631699	0.0516292	0.125749	0.0626687	0.128697	0.0497349	0.0497349	0.0360401	0.0345758	0.0618951	0.0570685
rpl2	0.303693	0.122084	0.19943	0.20767	0.303693	NA	0.124728	0.156018	0.124728	0.194529	0.155549	0.155549	0.155549	0.155549	0.155549	0.121269	0.155549	0.155549	0.155549	0.155549	0.202229	0.223646	0.1187	0.1187	0.148318	0.198828	0.202129	0.165568
rpl20	0.392005	0.172675	0.587135	0.587135	0.428311	0.50678	0.463902	0.161949	0.187597	0.253046	0.220424	0.253046	0.253046	0.22895	0.253046	0.253046	0.253046	0.253046	0.22895	0.253046	0.181234	0.140371	0.130315	0.168208	0.509077	0.333702	0.60268	0.305769
rpl22	0.283867	0.257866	0.354217	0.30705	0.379965	0.0720025	0.384714	0.388919	0.284278	0.324151	0.320507	0.416326	0.416326	0.364211	0.311378	0.286216	0.311378	0.311378	0.364211	0.369729	0.35003	0.281902	0.270564	0.300846	0.320856	0.263097	0.337322	0.319752
rpl23	0.121665	0	0.121665	0.121665	0.121665	NA	0	0	0	0	0	0	0	0	0	0	0	0	0	0	0.234571	0	0	0	0	0	0	0.0267123
rpl32	0.242655	0.561157	0.242655	0.242655	0.22218	0.127792	0.732584	0.144425	0.163305	0.231911	0.234566	0.346246	0.346246	0.216468	0.346246	0.216468	0.346246	0.346246	0.216468	0.346246	0.327149	0.234566	0.346246	0.346246	0.105527	0.0850982	0.105527	0.274931
rpl33	0.231662	0.0921201	0.281856	0.215822	0.168875	0	0.140171	0.199156	0.195791	0.140171	0.140171	0.113711	0.113711	0.140171	0.140171	0.113711	0.140171	0.140171	0.140171	0.104893	0.0555453	0.140171	0.070035	0.070035	0	0	0.071584	0.124446
rpl36	0.0674438	0.0895265	0.0674438	0.0674438	0.0674438	NA	0.0674438	0.0674438	0.0674438	0.0674438	0.0674438	0.0674438	0.0674438	0.0390226	0.0674438	0.0674438	0.0674438	0.0674438	0.0390226	0.0674438	0.0533098	0.0850901	0.0850901	0.0850901	0.0674438	0.0558056	0.0674438	0.0646647
rpoA	0.154457	0.239858	0.141915	0.163565	0.124487	0.137223	0.246802	0.204972	0.206561	0.174399	0.178449	0.15588	0.160316	0.163638	0.164312	0.234688	0.164312	0.164312	0.163638	0.130996	0.265957	0.178449	0.184164	0.184164	0.14272	0.225546	0.127655	0.177164
rpoB	0.0607565	0.0675326	0.0626418	0.0553187	0.0602691	0.0454737	0.0618997	0.0506672	0.0644275	0.0520531	0.0581068	0.0599421	0.0613663	0.0595839	0.0634496	0.0627121	0.0634496	0.0634496	0.0595839	0.0646869	0.0464231	0.056017	0.0639754	0.063299	0.0755032	0.0600561	0.0569531	0.0599851
rpoC1	0.0729806	0.0908998	0.0930043	0.0668276	0.0700132	0.0266654	0.0998216	0.0599201	0.0902055	0.109115	0.0965529	0.121208	0.098451	0.104582	0.101958	0.0821127	0.101958	0.101958	0.104582	0.10175	0.126878	0.103715	0.112939	0.107509	0.0745341	0.0770793	0.0605332	0.0910279
rpoC2	0.241442	0.273204	0.233134	0.249492	0.263534	0.190476	0.24287	0.261997	0.24904	0.21652	0.193835	0.229751	0.232973	0.197332	0.220219	0.225949	0.220219	0.220219	0.197332	0.247727	0.246812	0.188792	0.227842	0.224687	0.281484	0.26934	0.273392	0.23406
rps11	0.0554528	0.235616	0.0620672	0.0776664	0.0715826	0	0.149613	0.270167	0.182723	0.170216	0.171934	0.199673	0.166333	0.171934	0.15069	0.182723	0.15069	0.15069	0.171934	0.167365	0.0277227	0.171934	0.0838995	0.0838995	0.182449	0.155343	0.158739	0.141595
rps12	0	0	0	0	0	NA	NA	0	NA	NA	NA	0	0	NA	NA	NA	NA	NA	NA	NA	0	NA	NA	NA	0	0	0	0
rps14	0.0958722	0.107765	0.193803	0.21637	0.193576	0	0	0.145566	0	0	0	0	0	0	0	0	0	0	0	0	0.14566	0	0	0	0.0931847	0.06838	0.0931847	0.0501245
rps15	0.0716524	0.0614926	0.102373	0.151425	0.0496828	0.0907959	0.113332	0.076945	0.080483	0.0616553	0.0251499	0.0284205	0.0284205	0.0251499	0.0284205	0.0243831	0.0284205	0.0284205	0.0251499	0.0574325	0.0625609	0.0251499	0.060717	0.0743089	0.0539333	0.04821	0.0218145	0.055774
rps16	0.242563	0.124339	0.0765707	0.117102	0.116227	0.115803	0.240588	0.077853	0	0	0	0	0.48431	0	0	0	0	0	0	0	0	0	0.240405	0.240405	NA	NA	NA	0.076895
rps18	NA	0.140248	NA	NA	NA	NA	0.27355	0.274967	0.27355	0.27355	0.135783	0.27355	0.27355	0.135783	0.27355	0.27355	0.27355	0.27355	0.135783	0.133824	0.285141	0.135783	0.275094	0.275094	NA	0.138063	0.570811	0.188827
rps19	0.134635	0.119035	0.131888	0.113251	0.14309	0.11356	0.184913	0.13956	0.146671	0.119456	0.119456	0.0946466	0.0959494	0.119456	0.135664	0.184913	0.135664	0.135664	0.119456	0.154148	0.259393	0.119456	0.251924	0.231665	0.0711804	0.132507	0.0833111	0.140389
rps2	0.0588469	0.0185465	0.0593481	0.0583284	0.0648771	0	0.126114	0.0328841	0.0803243	0.0836132	0.0836132	0.0752817	0.072442	0.0747591	0.0722548	0.0469235	0.111622	0.0722548	0.0747591	0.072232	0.0481166	0.0836132	0.103858	0.112156	0.0607858	0.0636956	0.0737776	0.0698158
rps3	0.222633	0.158556	0.214499	0.18242	0.1967	0.0182921	0.272776	0.179098	0.139631	0.179747	0.299662	0.184692	0.183978	0.31478	0.273548	0.227947	0.273548	0.273548	0.31478	0.201074	0.180277	0.299662	0.229976	0.206072	0.210813	0.328231	0.253851	0.222992
rps4	0.0815107	0.122656	0.0842459	0.0789796	0.0883036	0	0.0924237	0.0729106	0.115481	0.116801	0.0920304	0.0840997	0.107367	0.0920304	0.0924237	0.095734	0.0924237	0.0924237	0.0920304	0.0852985	0.062432	0.0920304	0.180198	0.180198	0.10454	0.12722	0.0977514	0.0971683
rps7	NA	NA	NA	NA	NA	NA	NA	NA	NA	NA	NA	NA	NA	NA	NA	NA	NA	NA	NA	NA	NA	NA	NA	NA	NA	0.457184	NA	0.0169327
rps8	0.0546192	0.0643713	0.0587171	0.0483421	0.0571293	0.106057	0.0719364	0.0722568	0.060095	0.0719364	0.0928697	0.0937834	0.0937834	0.0719364	0.0855808	0.060095	0.0855808	0.0855808	0.0719364	0.0719364	0.113714	0.109154	0.0516558	0.0516558	0.0822452	0.117548	0.074931	0.0770166
ycf1	0.500199	0.469885	0.4866	0.490077	0.475022	0.380685	0.571702	0.564005	0.535624	0.583236	0.550215	0.530699	0.56474	0.553546	0.564094	0.580237	0.559869	0.564094	0.553546	0.547148	0.487827	0.539171	0.50753	0.515237	0.486466	0.489955	0.499744	0.524117
ycf15	0.504382	0.551545	0.435942	0.435942	0.504382	0.485981	0.504382	0.586788	0.504382	0.562622	0.562622	0.562622	0.562622	0.562622	0.562622	0.504382	0.562622	0.562622	0.562622	0.562622	0.504382	0.562622	0.504382	0.504382	0.504382	0.504382	0.504382	0.527157
ycf2	1.00558	0.7892	1.08434	1.03553	1.00567	0.515773	0.753334	1.19582	0.74863	0.738758	1.00585	0.616158	0.572274	0.683303	0.835456	0.945204	0.835456	0.835456	0.683303	0.636992	0.834521	0.82812	0.678478	0.678478	0.676976	0.471351	0.661694	0.790804
ycf3	0	0.0586504	0	0.0447003	0	0	0	0	0	0	0	0	0	0	0	0.0588276	0	0	0	0	0	0	0	0	0	0	0	0.0060066
ycf4	0.156495	0.526968	0.180402	0.180402	0.273664	0.184005	0.210024	0.110991	0.210024	0.134108	0.107825	0.137775	0.2069	0.135554	0.275789	0.458363	0.275789	0.275789	0.135554	0.134688	0.241734	0.107825	0.558097	0.779587	0.184647	0.366326	0.375128	0.256461
Note, When Ka = 0, the Ka/Ks value equaled to 0. When Ka = 0 and Ks = 0, the invalid value was represented by NA.
